# Supplementary material for: Deletion of PGAM5 Downregulates FABP1 and Attenuates Long-Chain Fatty Acid Uptake in Hepatocellular Carcinoma
Source: Cancers (Basel). 2023 Sep 29;15(19):4796. doi: 10.3390/cancers15194796 (PMC10571733; doi:10.3390/cancers15194796)
Supplement: Supplementary file 1 [file cancers-15-04796-s001.zip]

Archive with 1 entries (1 files):
- cancers-2559732-supplementary.pdf
